# Supplementary material for: Cognitive Performance in Short Sleep Young Adults with Different Physical Activity Levels: A Cross-Sectional fNIRS Study
Source: Brain Sci. 2023 Jan 19;13(2):171. doi: 10.3390/brainsci13020171 (PMC9954673; doi:10.3390/brainsci13020171)
Supplement: Supplementary file 1 [file brainsci-13-00171-s001.zip]

Archive with 1 entries (1 files):
- brainsci-2143249-supplementary.docx
